# Supplementary material for: Chemical logic of MraY inhibition by antibacterial nucleoside natural products
Source: Nat Commun. 2019 Jul 2;10:2917. doi: 10.1038/s41467-019-10957-9 (PMC6606608; doi:10.1038/s41467-019-10957-9)
Supplement: Supplementary file 4 — Source Data [file 41467_2019_10957_MOESM4_ESM.xlsx]

## Sheet: Supplementary Fig 1b
Carbcaprazamycin		Carbacaprazamycin (μM)
		Background	220	20	1	0.5	0.1	0.05	0.01	0
Replicate 1	Raw Data	29.225	35.07	35.07	93.519	149.046	1028.71	1677.5	1800.24	1841.16
	Normalized		5.845	5.845	64.294	119.821	999.485	1648.27	1771.02	1811.93
Replicate 2	Raw Data	26.413	29.348	29.348	90.98	155.546	1053.6	1435.13	1945.79	2001.55
	Normalized		2.935	2.935	64.567	129.133	1027.19	1408.72	1919.38	1975.14
Replicate 3	Raw Data	23.479	35.218	41.088	88.045	140.872	862.84	1332.41	1766.77	1819.59
	Normalized		11.739	17.609	64.566	117.393	839.361	1308.93	1743.29	1796.12
Capuramycin		Capuramycin (μM)
		Background	375	50	2.5	1	0.5	0.1	0.01	0
Replicate 1	Raw Data	27.445	30.495	36.593	67.088	152.473	231.758	567.198	777.61	853.846
	Normalized		3.05	9.148	39.643	125.028	204.313	539.753	750.165	826.401
Replicate 2	Raw Data	24.387	27.436	36.581	85.356	179.858	268.262	673.704	1033.42	1073.05
	Normalized		3.049	12.194	60.969	155.471	243.875	649.317	1009.03	1048.66
Replicate 3	Raw Data	27.436	27.436	67.066	85.356	115.84	237.778	682.849	850.513	887.094
	Normalized		0	39.63	57.92	88.404	210.342	655.413	823.077	859.658
3'OH-mureidomycin		3'OH-mureidomycin (μM)
		Background	370	50	5	1	0.1	0.05	0.01	0
Replicate 1	Raw Data	14.805	23.688	38.493	47.376	68.104	568.518	1572.31	2688.61	2866.28
	Normalized		8.883	23.688	32.571	53.299	553.713	1557.5	2673.81	2851.47
Replicate 2	Raw Data	11.785	20.624	23.57	32.409	44.194	332.93	1122.53	1526.17	1862.05
	Normalized		8.839	11.785	20.624	32.409	321.145	1110.75	1514.39	1850.26
Replicate 3	Raw Data	29.708	32.679	32.679	35.65	62.388	415.918	1048.71	1824.1	2002.35
	Normalized		2.971	2.971	5.942	32.68	386.21	1019	1794.39	1972.64

## Sheet: Supplementary Fig 2b
	Replicate 1			Replicate 2			Repliacte 3			Average	Std Dev
	Background	Signal	Bacground subtracted signal	Background	Signal	Bacground subtracted signal	Background	Signal	Bacground subtracted signal
MraYAA only, water	26.677	2323.84	2297.16	32.605	2543.18	2510.58	24.309	2005.47	1981.16	2262.97	266.363
MraYAA only, DMSO	24.432	2241.66	2217.23	27.486	2385.2	2357.71	54.973	2507.36	2452.39	2342.44	118.321
NB7	23.613	2142.87	2119.25	20.661	2317.01	2296.35	26.564	2337.67	2311.11	2242.24	106.763
CAP	32.263	730.318	698.055	29.33	586.601	557.271	52.794	624.73	571.936	609.087	77.3964
CAP NB7	27.621	586.187	558.566	18.414	521.737	503.323	15.345	736.57	721.225	594.371	113.278
CAR	44.931	275.578	230.647	38.94	212.675	173.735	26.959	224.656	197.697	200.693	28.574
CAR NB7	21.323	182.772	161.449	36.554	161.449	124.895	27.416	173.634	146.218	144.187	18.3614
3OH	48.759	161.514	112.755	30.474	121.897	91.423	21.332	121.897	100.565	101.581	10.7022
3OH NB7	15.291	70.339	55.048	18.349	110.097	91.748	15.291	116.213	100.922	82.5727	24.2744
Normalized
	Replicate 1	Replicate 1	Replicate 1	Average	Std Dev
MraYAA only, water	1.01511	1.10942	0.875469	1	0.117057
MraYAA only, DMSO	0.946545	1.00652	1.04694	1	0.0254263
NB7	0.936493	1.01475	1.02127	0.99084	0.0160237
CAP	0.308469	0.246257	0.252737	0.269154	0.0118026
CAP NB7	0.246829	0.222417	0.318708	0.262651	0.0483614
CAR	0.0984644	0.0741684	0.0843979	0.0856769	0.00630772
CAR NB7	0.0689234	0.0533183	0.0624212	0.0615543	0.00502404
3OH	0.0208155	0.039029	0.0429317	0.0342587	0.00434373
3OH NB7	0.0235003	0.0391677	0.0430841	0.0352507	0.00391671
